# Supplementary material for: Clinical Benefits of Invasive Strategy in Stable Angina Patients with Low Systolic Blood Pressure: A Post Hoc Analysis of the ISCHEMIA Trial
Source: J Clin Med. 2026 Mar 10;15(6):2100. doi: 10.3390/jcm15062100 (PMC13026835; doi:10.3390/jcm15062100)
Supplement: Supplementary file 1 [file jcm-15-02100-s001.zip]

Archive with 1 entries (1 files):
- jcm-4126843-supplementary.pdf
